# Supplementary material for: A Meta-Analysis of Clinical and Echocardiographic Outcomes of Physiological Versus Conventional Pacing
Source: Biomedicines. 2025 May 31;13(6):1359. doi: 10.3390/biomedicines13061359 (PMC12189714; doi:10.3390/biomedicines13061359)
Supplement: Supplementary file 1 [file biomedicines-13-01359-s001.zip]

Archive with 1 entries (1 files):
- biomedicines-3648333-supplementary.pdf
